# Supplementary material for: Performance Baseline of Phase Transfer Entropy Methods for Detecting Animal Brain Area Interactions
Source: Entropy (Basel). 2023 Jun 29;25(7):994. doi: 10.3390/e25070994 (PMC10378602; doi:10.3390/e25070994)
Supplement: Supplementary file 1 [file entropy-25-00994-s001.zip]

Archive with 1 entries (1 files):
- entropy-2391010-supplementary.pdf
